# Supplementary material for: Association between Intraoperative Early Warning Score and Mortality and In-Hospital Stay in Lower Gastrointestinal Spontaneous Perforation
Source: Anesthesiol Res Pract. 2023 Aug 29;2023:8910198. doi: 10.1155/2023/8910198 (PMC10480023; doi:10.1155/2023/8910198)
Supplement: Supplementary Materials — S1 Table: National Early Warning Score (NEWS) calculation. S2 Table: Utah Modified Early Warning Score (MEWS) calculation. S3 Table: oxygen saturation (SpO2) to partial pressure of oxygen (PaO2) conversion. S4 Table: vital signs and outcome adjusted for age, sex, preoperative SOFA score, and Charlson comorbidity index. STROBE Statement—Checklist of items that should be included in reports of cohort studies. [file 8910198.f1.zip]

Archive with 5 entries (5 files):
- 20230729_Research_Checklist_STROBE_cohort.docx
- S1_Table_file.docx
- S2_Table_file.docx
- S3_Table_file.docx
- S4_Table_file.docx
